# Supplementary material for: Physical Activity and Sedentary Time in Korean Adults before and during the COVID-19 Pandemic Using Data from the Korea National Health and Nutritional Examination Survey
Source: J Pers Med. 2022 Jul 26;12(8):1217. doi: 10.3390/jpm12081217 (PMC9394236; doi:10.3390/jpm12081217)
Supplement: Supplementary file 1 [file jpm-12-01217-s001.zip]

Archive with 1 entries (1 files):
- jpm-1777550-supplementary.pdf
